# Supplementary material for: Effect of Phone Text Message Reminders on Compliance with Rabies Post-Exposure Prophylaxis following Dog Bites in Rural Kenya
Source: Vaccines (Basel). 2023 Jun 18;11(6):1112. doi: 10.3390/vaccines11061112 (PMC10303647; doi:10.3390/vaccines11061112)
Supplement: Supplementary file 1 [file vaccines-11-01112-s001.zip]

Archive with 3 entries (2 files):
- vaccines-2365961-supplementary-conver/
- vaccines-2365961-supplementary-conver/Supplementary File S1 CONSORT Checklist.pdf
- vaccines-2365961-supplementary-conver/Supplementary File S2 clinical trial protocol.pdf
